# Supplementary material for: Color-Stable Formulations for 3D-Photoprintable Dental Materials
Source: Polymers (Basel). 2024 Aug 16;16(16):2323. doi: 10.3390/polym16162323 (PMC11359577; doi:10.3390/polym16162323)
Supplement: Supplementary file 1 [file polymers-16-02323-s001.zip]

Archive with 1 entries (1 files):
- polymers-3138158-supplementary.pdf
